# Supplementary material for: Indigenous Knowledge and Community‐Derived Counts Produce Robust Wildlife Population Estimates: Roosevelt Elk in Karuk Aboriginal Territory
Source: Ecol Evol. 2025 Oct 19;15(10):e72355. doi: 10.1002/ece3.72355 (PMC12535918; doi:10.1002/ece3.72355)
Supplement: Supplementary file 1 — Data S1: ece372355‐sup‐0001‐Supinfo01.zip. [file ECE3-15-e72355-s001.zip]

Archive with 4 entries (3 files):
- ece372355-sup-0001-Supinfo01/
- ece372355-sup-0001-Supinfo01/models.R
- ece372355-sup-0001-Supinfo01/reproducibility.RData
- ece372355-sup-0001-Supinfo01/run_mcmc_chains.R
