# Supplementary material for: Indigenous Knowledge and Community‐Derived Counts Produce Robust Wildlife Population Estimates: Roosevelt Elk in Karuk Aboriginal Territory
Source: Ecol Evol. 2025 Oct 19;15(10):e72355. doi: 10.1002/ece3.72355 (PMC12535918; doi:10.1002/ece3.72355)
Supplement: Supplementary file 1 — Data S1: ece372355‐sup‐0001‐Supinfo01.zip. [file ECE3-15-e72355-s001.zip › ece372355-sup-0001-Supinfo01/models.R]

library(nimble)


uSCR_comm_reps <- nimble::nimbleCode({
  
  psi ~ dbeta(1,1)
  comm.rep.alpha  ~ dnorm(0, 1)
  logit(comm.rep.p0) <- comm.rep.alpha
  sigma ~ dnorm(1600, 1/40000) # standard deviation = 200m
  sigma2<- sigma^2
  
  
  for(i in 1:M) {
    z[i] ~ dbern(psi)
  
    s.road.comm[i,1] ~ dunif(xlim[1], xlim[2])
    s.road.comm[i,2] ~ dunif(ylim[1], ylim[2])
    
    # uSCR spatial process
    for(j in 1:J.road.traps){
      d2.road.comm[i,j] <- (s.road.comm[i,1] - X.road.comm[j,1])^2 + (s.road.comm[i,2] - X.road.comm[j,2])^2
      p.comm.rep[i,j] <- comm.rep.p0*exp(-d2.road.comm[i,j]/(2*sigma2))*z[i] ## 
      
    }
  }
  
  ## Now to complete the uSCR count observation model
  for(j in 1:J.road.traps){
    Ptrap[j]  <- 1-prod(1-p.comm.rep[1:M,j])
    n.counts[j] <- sum(p.comm.rep[1:M,j]) 
    n.elk[j] ~ dpois(n.counts[j] * 15)
  }
  
  N <- sum(z[1:M])
  D <- N/A # density per km^2
  
})

inits_comm_reps <- list(
  z=rep(1, constants_comm_reps$M),
  s.road.comm=cbind(
    runif(
      constants_comm_reps$M, 
      constants_comm_reps$xlim[1], 
      constants_comm_reps$xlim[2]),
    runif(
      constants_comm_reps$M, 
      constants_comm_reps$ylim[1], 
      constants_comm_reps$ylim[2])
  ),
  sigma=1600,
  comm.rep.alpha=-1.3,
  comm.rep.p0=0.05
)
