# Supplementary material for: Indigenous Knowledge and Community‐Derived Counts Produce Robust Wildlife Population Estimates: Roosevelt Elk in Karuk Aboriginal Territory
Source: Ecol Evol. 2025 Oct 19;15(10):e72355. doi: 10.1002/ece3.72355 (PMC12535918; doi:10.1002/ece3.72355)
Supplement: Supplementary file 1 — Data S1: ece372355‐sup‐0001‐Supinfo01.zip. [file ECE3-15-e72355-s001.zip › ece372355-sup-0001-Supinfo01/run_mcmc_chains.R]

library(nimble)
library(MCMCvis)

SEASON_USED = "s20.21"

# 1.#############################################
# read community report and telemetry data,
# preprocess to produce a) table of detections
# (artificial trap loc: season aggregated count)
# b) matrix of subsambled telemetry locations
################################################
source("data_intake_script.R")

# statistical models (Nimble framework)
source("models.R")

monitors<- c("N", "D", "psi","comm.rep.p0","sigma")


#
# MCMC CHAIN RUNS
#


mcmc_out_comm_reps <- nimbleMCMC(
  code=uSCR_comm_reps,
  constants=constants_comm_reps,
  data=data_comm_reps,
  monitors=monitors,
  inits=inits_comm_reps,
  niter=100000,
  nburnin=25000,
  nchains=2,
  samplesAsCodaMCMC=T,
  summary=F,
  check=FALSE
)

trace_fname <- sprintf("mcmc_out/comm_reps_ntrap%s_results", N_ROAD_TRAPS)

MCMCtrace(
  mcmc_out_comm_reps,
  params=c("D", "comm.rep.p0", "sigma"),
  iter=20000, 
  filename=trace_fname
)


reps_df_1 <- data.frame(mcmc_out_comm_reps$chain1)
reps_df_1$chain <- 1
reps_df_1$step <- row.names(reps_df_1)
#
reps_df_2 <- data.frame(mcmc_out_comm_reps$chain2)
reps_df_2$chain = 2
reps_df_2$step <- row.names(reps_df_2)

df.reps.out <- rbind(
  reps_df_1,
  reps_df_2
)

comm_file_name <- sprintf("mcmc_out/rep_only_%s_%s_ntrap%s.csv", SEASON_USED, sample(10:99, 1), N_ROAD_TRAPS)
write.csv(df.reps.out, comm_file_name)

MCMCtrace(mcmc_out_comm_reps, filename="mcmc_out/comm_reps_trace")
